# Supplementary material for: Mathematically modeling spillovers of an emerging infectious zoonosis with an intermediate host
Source: PLoS One. 2020 Aug 26;15(8):e0237780. doi: 10.1371/journal.pone.0237780 (PMC7449412; doi:10.1371/journal.pone.0237780)
Supplement: S1 File — (ZIP) [file pone.0237780.s002.zip]

Archive with 11 entries (10 files):
- Royce code/
- Royce code/sirsolver.m
- Royce code/Fig5.fig
- Royce code/Fig4.fig
- Royce code/Fig3.fig
- Royce code/Fig2.fig
- Royce code/nextgen.m
- Royce code/bhbd_vs_Ih.m
- Royce code/mutation_sir.m
- Royce code/heatmap_generator.m
- Royce code/jacobian.m
