# Supplementary material for: Mathematically modeling spillovers of an emerging infectious zoonosis with an intermediate host
Source: PLoS One. 2020 Aug 26;15(8):e0237780. doi: 10.1371/journal.pone.0237780 (PMC7449412; doi:10.1371/journal.pone.0237780)
Supplement: S1 File — (ZIP) [file pone.0237780.s002.zip › Royce code/sirsolver.m]

%% Wrapper code to parameterize and graph a SIR model of a zoonosis with an intermediate host
%  Kate Royce
%  Dartmouth College

%% Simulation

% Parameters
b_w = 1;%0.0118;                     % wild birth rate 
m_w = 1;%0.0118;                     % wild background death rate 
b_d = 1;%0.0118;                     % domestic birth rate 
m_d = 1;%0.0118;                     % domestic background death rate 
                                 
b_h = 0.0118;                % human birth rate 
m_h = 0.0118;%0.009;                % human background death rate

beta_w = 0.89*5;               % wild transmission rate (*5)
gamma_w=0.981;               % wild recovery rate
   
beta_d=0.89*5;                 % domestic transmission rate (*5)
gamma_d=0.981;               % domestic recovery rate
p_d=0.51;                    % wild-domestic transmission rate 
    
beta_h=0.078;                % human transmission rate 0.078
gamma_h=0.091;                % human recovery rate 0.091
p_h=0.207;                   % human-domestic transmission rate 


mu = 0.499;                  % mutation rate in animals

time = [0,1000];              % length of simulation

% initial population values (proportions in each compartment) 
population_vector = [0.5,0.5,0,    1,0,0,0,     1,0,0]; 

% wrapper function for ODE solver
sirWrapper = @(t,x) mutation_sir(t,x, b_w, m_w, beta_w, gamma_w, b_d, m_d, beta_d, gamma_d, p_d, b_h, m_h, beta_h, gamma_h, p_h, mu);

% solves system of ODEs
[t,x] = ode45(sirWrapper, time, population_vector); 

%% calculate stability of equilibria
S_w = x(end, 1);
I_w = x(end, 2);
S_d = x(end, 4);
I_d = x(end, 5);
T_d = x(end, 6);
S_h = x(end, 8);
I_h = x(end, 9);

% disease-free equilibria
dfe = jacobian(m_w, beta_w, gamma_w, m_d, beta_d, gamma_d, m_h, beta_h, gamma_h, p_d, p_h, mu, 1,0,  1,0,0,  1,0);
dfeTest = real(dfe)<0; %stable if all eigenvalues have real part < 0 ie this array is all 1s

% endemic equilibria 
ee = jacobian(m_w, beta_w, gamma_w, m_d, beta_d, gamma_d, m_h, beta_h, gamma_h, p_d, p_h, mu, S_w,I_w,  S_d,I_d,T_d,  S_h,I_h);
eeTest = real(ee)<0; %stable if all eigenvalues have real part < 0 ie this array is all 1s

%% calculate R_0
S_w_naive = b_w/m_w;
S_d_naive = b_d/m_d;
S_h_naive = b_h/m_h;
A = nextgen(beta_w, gamma_w, m_w, beta_d, gamma_d, m_d, mu, beta_h, gamma_h, m_h, p_d, p_h, S_w_naive, S_d_naive, S_h_naive);
compartment_r = eig(A);
r_0 = max(eig(A));

%% Graph all compartments 
figure;
hold on;
      %S  (blue)          I  (red)           R (green)
s1 = subplot(1,3,1);
plot(t,x(:,1),'b*-',t,x(:,2),'r*-',t,x(:,3),'g*-'); %wild
xlabel('t (days)'); ylabel('proportion'); title('Wild');
set(s1, 'XLim', [0 40]);
set(s1, 'YLim', [0 1]);
set(gca,'FontSize',20);

s2 = subplot(1,3,2);
plot(t,x(:,4),'b*-',t,x(:,5),'r*-',t,x(:,6),'m*-',t,x(:,7),'g*-'); %domestic
xlabel('t (days)'); ylabel('proportion'); title('Domestic');
legend({'susceptible','wildtype infected', 'transmissible infected', 'recovered'}, 'Location', 'north');
set(gca,'FontSize',20);
set(s2, 'XLim', [0 40]);
set(s2, 'YLim', [0 1]);

s3 = subplot(1,3,3);
plot(t,x(:,8),'b*-',t,x(:,9),'m*-',t,x(:,10),'g*-'); %human
xlabel('t (days)'); ylabel ('proportion'); title('Human');
sgtitle('Avian Influenza','FontSize',25);
set(gca,'FontSize',20);
set(s3, 'YLim', [0 1]);
