# Supplementary material for: Mathematically modeling spillovers of an emerging infectious zoonosis with an intermediate host
Source: PLoS One. 2020 Aug 26;15(8):e0237780. doi: 10.1371/journal.pone.0237780 (PMC7449412; doi:10.1371/journal.pone.0237780)
Supplement: S1 File — (ZIP) [file pone.0237780.s002.zip › Royce code/nextgen.m]

%% Compute next-generation matrix for mutation model

function A = nextgen(beta_w, gamma_w, m_w, beta_d, gamma_d, m_d, mu, beta_h, gamma_h, m_h, p_d, p_h, S_w, S_d, S_h)
    F = [beta_w*S_w, 0, 0, 0;
        p_d*S_d, beta_d*S_d, 0, 0;
        0, 0, beta_d*S_d, 0;
        0, 0, p_h*S_h, beta_h*S_h];
    V = [gamma_w+m_w, 0, 0, 0;
        0, mu+gamma_d+m_d, 0, 0;
        0, -mu, gamma_d+m_d, 0;
        0, 0, 0, gamma_h+m_h];
    A = F*inv(V);
end
