# Supplementary material for: Mathematically modeling spillovers of an emerging infectious zoonosis with an intermediate host
Source: PLoS One. 2020 Aug 26;15(8):e0237780. doi: 10.1371/journal.pone.0237780 (PMC7449412; doi:10.1371/journal.pone.0237780)
Supplement: S1 File — (ZIP) [file pone.0237780.s002.zip › Royce code/bhbd_vs_Ih.m]

%% Graph proportion of infected humans agains beta_h,beta_d
% set parameter values
b_w = 1;                     % wild birth rate 
m_w = 1;                     % domestic birth rate 
b_d = 1;                     % domestic birth rate 
m_d = 1;                     % domestic background death rate 
b_h = 0.0118;                % human birth rate 
m_h = 0.0118;                % human background death rate

beta_w = 0.89*5;             % wild transmission rate 
gamma_w=0.981;               % wild recovery rate
   
beta_d=0.89*5;               % domestic transmission rate
gamma_d=0.981;               % domestic recovery rate
p_d=0.51;                    % wild-domestic transmission rate 
    
beta_h=0.078;                % human transmission rate
gamma_h=0.04;                % human recovery rate
p_h=0.207;                   % human-domestic transmission rate 

mu = 0.499;                  % mutation rate in animals

time = [0,3000];             % time

population_vector = [0.5,0.5,0,    1,0,0,0,     1,0,0]; 

%% run simulations

bd_v = 0:0.1:5;

Ih_v2 = zeros(length(bd_v),1);

for i = 1 : length(bd_v)
    beta_d = bd_v(i);
    
    % wrapper function for ODE solver
    wrapper = @(t,x) mutation_sir(t,x, b_w, m_w, beta_w, gamma_w, b_d, m_d, beta_d, gamma_d, p_d, b_h, m_h, beta_h, gamma_h, p_h, mu);

    % actually solves system of odes
    [t,x] = ode23tb(wrapper, time, population_vector); 
    
    Ih_v2(i) = x(end,9);
end

bh_v = 0:0.1:5;

Ih_v1 = zeros(length(bh_v),1);

for i = 1 : length(bh_v)
    beta_h = bh_v(i);
    
    % wrapper function for ODE solver
    wrapper = @(t,x) mutation_sir(t,x, b_w, m_w, beta_w, gamma_w, b_d, m_d, beta_d, gamma_d, p_d, b_h, m_h, beta_h, gamma_h, p_h, mu);

    % actually solves system of odes
    [t,x] = ode23tb(wrapper, time, population_vector); 
    
    Ih_v1(i) = x(end,9);
end

minimum = min(min(Ih_v1, Ih_v2));
maximum = max(max(Ih_v1, Ih_v2));

figure;
hold on;

subplot(1,2,1)
plot(bd_v,Ih_v2,'.-')
xlabel('transmission rate in animals, \beta_d')
ylabel('proportion of infected humans, I_h')
set(gca,'FontSize',20);
ylim([minimum maximum]);

subplot(1,2,2)
plot(bh_v,Ih_v1,'.-')
xlabel('transmission rate in humans, \beta_h')
ylabel('proportion of infected humans, I_h')
set(gca,'FontSize',20);
ylim([minimum maximum]);
