# Supplementary material for: Mathematically modeling spillovers of an emerging infectious zoonosis with an intermediate host
Source: PLoS One. 2020 Aug 26;15(8):e0237780. doi: 10.1371/journal.pone.0237780 (PMC7449412; doi:10.1371/journal.pone.0237780)
Supplement: S1 File — (ZIP) [file pone.0237780.s002.zip › Royce code/mutation_sir.m]

% Kate Royce
% Dartmouth College
%% Simulates the progression of a zoonosis with an intermediate host

function y = mutation_sir(t,x, b_w, m_w, beta_w, gamma_w, b_d, m_d, beta_d, gamma_d, p_d, b_h, m_h, beta_h, gamma_h, p_h, mu)
    y=zeros(10,1);
    
    % traditional model in wild compartment
    y(1)=b_w-beta_w*x(1)*x(2)-m_w*x(1);                                %S_w
    y(2)=beta_w*x(1)*x(2)-gamma_w*x(2)-m_w*x(2);                       %I_w
    y(3)=gamma_w*x(2)-m_w*x(3);                                        %R_w
    
    % 2 types of infections in domestic animals: caught from wild animals
    % OR transmissible to humans
    y(4)=b_d-beta_d*x(4)*x(5)-p_d*x(2)*x(4)-beta_d*x(4)*x(6)-m_d*x(4); %S_d
    y(5)=beta_d*x(4)*x(5)+p_d*x(2)*x(4)-mu*x(5)-gamma_d*x(5)-m_d*x(5); %I_d 
    y(6)=mu*x(5)+beta_d*x(4)*x(6)-gamma_d*x(6)-m_d*x(6);               %T_d
    y(7)=gamma_d*x(5)+gamma_d*x(6)-m_d*x(7);                           %R_d
    
    % traditional model in human compartment seeded by type T_d
    y(8)=b_h-beta_h*x(8)*x(9)-p_h*x(6)*x(8)-m_h*x(8);                  %S_h
    y(9)=beta_h*x(8)*x(9)+p_h*x(6)*x(8)-gamma_h*x(9)-m_h*x(9);         %I_h
    y(10)=gamma_h*x(9)-m_h*x(10);                                      %R_h
end
