# Supplementary material for: Mathematically modeling spillovers of an emerging infectious zoonosis with an intermediate host
Source: PLoS One. 2020 Aug 26;15(8):e0237780. doi: 10.1371/journal.pone.0237780 (PMC7449412; doi:10.1371/journal.pone.0237780)
Supplement: S1 File — (ZIP) [file pone.0237780.s002.zip › Royce code/heatmap_generator.m]

%% Create heatmaps showing proportion of infected humans against p_d, p_h for different values of mu
% set parameter values
b_w = 1;                     % wild birth rate 
m_w = 1;                     % domestic birth rate 
b_d = 1;                     % domestic birth rate 
m_d = 1;                     % domestic background death rate 
b_h = 0.0118;                % human birth rate 
m_h = 0.0118;                % human background death rate

beta_w = 0.89*5;             % wild transmission rate 
gamma_w=0.981;               % wild recovery rate
   
beta_d=0.89*5;               % domestic transmission rate
gamma_d=0.981;               % domestic recovery rate
p_d=0.51;                    % wild-domestic transmission rate 
    
beta_h=0.0;                % human transmission rate 0.078 or 0 depending
gamma_h=0.091;                % human recovery rate
p_h=0.207;                   % human-domestic transmission rate 

time = [0,3000];             % time

population_vector = [0.5,0.5,0,    1,0,0,0,     1,0,0]; %initial proportions

%% graph heatmap varying pd, ph with prevalence as surface for several values of mu
% create different heatmaps

pd_v = 0.01:0.1:0.91;
ph_v = 0.01:0.1:0.91;

%mu_array = [0.001, 0.01, 0.5, 1];
mu_array = [0.05, 0.1, 0.5, 0.8]; %from ref 32

r0_array = [0, 0, 0 ,0]

for k = 1:length(mu_array)
    mu = mu_array(k);
    Ih_v = zeros(length(ph_v),length(pd_v));
    
    for i = 1:length(ph_v)
        p_h = ph_v(i);
        
        for j = 1:length(pd_v)
            p_d = pd_v(j);

            % wrapper function for ODE solver
            wrapper = @(t,x) mutation_sir(t,x, b_w, m_w, beta_w, gamma_w, b_d, m_d, beta_d, gamma_d, p_d, b_h, m_h, beta_h, gamma_h, p_h, mu);

            % actually solves system of odes
            [t,x] = ode23tb(wrapper, time, population_vector); 

            Ih_v(i,j) = max(x(:,9)); %changed from x(end,9) in paper
        end
    end

    subplot(2,2,k)
    h = heatmap(ph_v, pd_v, Ih_v);
    h.Title = strcat('mu =', {' '}, num2str(mu_array(k)));
    h.XLabel = 'domestic-human transmission probability p_h';
    h.YLabel = 'wild-domestic transmission probability p_d';
    
    CustomXLabels = string(ph_v);
    CustomXLabels(mod(int64((ph_v-0.01)*10),5) ~= 0) = " ";
    h.XDisplayLabels = CustomXLabels;
    
    CustomYLabels = string(pd_v);
    CustomYLabels(mod(int64((pd_v-0.01)*10),5) ~= 0) = " ";
    h.YDisplayLabels = CustomYLabels;
    
    h.YDisplayData = flip(pd_v);

%% calculate R_0
S_w_naive = b_w/m_w;
S_d_naive = b_d/m_d;
S_h_naive = b_h/m_h;
A = nextgen(beta_w, gamma_w, m_w, beta_d, gamma_d, m_d, mu, beta_h, gamma_h, m_h, p_d, p_h, S_w_naive, S_d_naive, S_h_naive);
compartment_r = eig(A);
r_0 = max(eig(A)); 
r0_array(k) = r_0;
end
