# Supplementary material for: Mathematically modeling spillovers of an emerging infectious zoonosis with an intermediate host
Source: PLoS One. 2020 Aug 26;15(8):e0237780. doi: 10.1371/journal.pone.0237780 (PMC7449412; doi:10.1371/journal.pone.0237780)
Supplement: S1 File — (ZIP) [file pone.0237780.s002.zip › Royce code/jacobian.m]

%% Return eigenvalues of Jacobian of mutation model given initial params and equilibrium

function e = jacobian(m_w, beta_w, gamma_w, m_d, beta_d, gamma_d, m_h, beta_h, gamma_h, p_d, p_h, mu, S_w,I_w,    S_d,I_d,T_d,     S_h,I_h)
    
    A = [beta_w*I_w-m_w, -beta_w*S_w,               0,          0,                                   0,                           0,           0,    0,                       0,                            0;
         beta_w*I_w,     beta_w*S_w-(gamma_w+m_w),  0,          0,                                   0,                           0,           0,    0,                       0,                            0;
         0,              gamma_w,                   -m_w,       0,                                   0,                           0,           0,    0,                       0,                            0;
         0,              -p_d*S_d,                  0,          -beta_d*I_d-beta_d*T_d-p_d*I_w-m_d,  -beta_d*S_d,                 -beta_d*S_d, 0,    0,                       0,                            0;
         0,              p_d*S_d,                   0,          beta_d*I_d+p_d*I_w,                  beta_d*S_d-(mu+gamma_d+m_d), 0,           0,    0,                       0,                            0;
         0,              0,                         beta_d*T_d, mu,                                  beta_d*S_d-(gamma_d+m_d),    0,           0,    0,                       0,                            0;
         0,              0,                         0,          0,                                   gamma_d,                     gamma_d,     -m_d, 0,                       0,                            0;
         0,              0,                         0,          0,                                   0,                           -p_h*S_h,    0,    -beta_h*I_h-p_h*T_d-m_h, -beta_h*S_h,                  0;
         0,              0,                         0,          0,                                   0,                           p_h*S_h,     0,    beta_h*I_h+p_h*T_d,      beta_h*S_h-(gamma_h+m_h),     0;
         0,              0,                         0,          0,                                   0,                           0,           0,    0,                       gamma_h,                  -m_h];
    e = sort(eig(A)); 
end
